# Supplementary material for: Identification of genomic regions associated with soybean responses to off-target dicamba exposure
Source: Front Plant Sci. 2022 Dec 9;13:1090072. doi: 10.3389/fpls.2022.1090072 (PMC9780662; doi:10.3389/fpls.2022.1090072)
Supplement: Supplementary file 1 [file Table_1.xlsx]

## Sheet: Table S1
Accession	Damage Score	Origin	MG
PI 424005	1.16667	South Korea	MG III
PI 424038B	1.33333	South Korea	MG V
PI 561701	1.3658	United States	MG IV
PI 603497	1.41667	China	MG III
PI 342434	1.4908	Japan	MG V
PI 060970	1.54085	China	MG IV
PI 404198B	1.58333	China	MG IV
PI 603505	1.58333	China	MG IV
PI 071465	1.58333	China	MG V
PI 093055S	1.58333	China	MG V
PI 549017	1.6158	China	MG IV
PI 548158	1.66585	United States	MG IV
PI 567651	1.66667	China	MG IV
PI 196175	1.66667	South Korea	MG V
PI 598358	1.66667	United States	MG V
PI 468919	1.7408	China	MG III
PI 567307	1.7408	China	MG IV
PI 567272A	1.75	Taiwan	MG IV
PI 079691-4	1.79085	China	MG III
PI 103079	1.83333	China	MG V
PI 567439	1.83333	China	MG V
PI 603510	1.83333	China	MG V
PI 603687A	1.83333	China	MG IV
PI 567408	1.8658	China	MG V
PI 603457B	1.8658	China	MG IV
PI 091100_3	1.8658	China	MG III
PI 507293B	1.8658	Japan	MG III
PI 603526	1.91585	China	MG IV
PI 567383	1.91667	China	MG V
PI 567387	1.91667	China	MG IV
PI 058955	1.91667	China	MG IV
PI 603523	1.91667	China	MG V
PI 603574	1.91667	China	MG IV
PI 091132-3	1.91667	China	MG IV
PI 506933	1.91667	Japan	MG IV
PI 603910C	1.91667	North Korea	MG V
PI 408105A	1.91667	South Korea	MG IV
PI 592952	1.9908	China	MG III
PI 603557	1.9908	China	MG IV
PI 438496B	1.9908	United States	MG III
PI 423926	2	Japan	MG IV
PI 603175	2	North Korea	MG IV
PI 398593	2	South Korea	MG V
PI 424298	2	South Korea	MG IV
PI 559932	2	United States	MG IV
PI 605869A	2	Vietnam	MG V
PI 200503	2.04085	Japan	MG V
PI 464912	2.0633	China	MG IV
PI 253656B	2.08333	China	MG IV
PI 549018	2.08333	China	MG V
PI 567331	2.08333	China	MG IV
PI 567638	2.08333	China	MG IV
PI 567685	2.08333	China	MG IV
PI 567780B	2.08333	China	MG IV
PI 603554B	2.08333	China	MG IV
PI 070242-2	2.08333	China	MG IV
PI 561387	2.08333	Japan	MG V
PI 399058	2.08333	South Korea	MG V
PI 424608A	2.08333	South Korea	MG IV
PI 083942	2.08333	South Korea	MG V
PI 603559	2.1158	China	MG IV
PI 507480	2.1158	Japan	MG IV
PI 427136	2.1158	South Korea	N/A
PI 508269	2.1158	United States	MG IV
PI 253661B	2.16585	China	MG III
PI 068521_1	2.16585	China	MG III
PI 088499	2.16585	China	MG IV
PI 398881	2.16585	South Korea	N/A
PI 404182	2.16667	China	MG III
PI 549023B	2.16667	China	MG V
PI 549041A	2.16667	China	MG III
PI 567336B	2.16667	China	MG IV
PI 567675	2.16667	China	MG IV
PI 062203	2.16667	China	MG V
PI 091340	2.16667	China	MG III
PI 416838	2.16667	Japan	MG V
PI 081042-2	2.16667	Japan	MG IV
PI 398595	2.16667	South Korea	MG V
PI 574477	2.18623	China	MG IV
PI 567390	2.22629	China	MG V
PI 430595	2.2408	China	MG IV
PI 080466-1	2.2408	Japan	MG III
PI 123587	2.25	China	MG V
PI 567230	2.25	China	MG V
PI 567353	2.25	China	MG IV
PI 567381B	2.25	China	MG V
PI 567516C	2.25	China	MG IV
PI 567599	2.25	China	MG III
PI 567698A	2.25	China	MG IV
PI 594660A	2.25	China	MG V
PI 070208	2.25	China	MG IV
PI 603176A	2.25	North Korea	MG IV
PI 092688-2	2.2684	China	MG IV
PI 407742	2.27253	China	MG V
PI 567558	2.29085	China	MG III
PI 507180	2.29085	Japan	MG IV
FC031571	2.33333	China	MG III
PI 567357	2.33333	China	MG III
PI 592940	2.33333	China	MG IV
PI 603397	2.33333	China	MG IV
PI 603555	2.33333	China	MG IV
PI 416768	2.33333	Japan	MG V
PI 083925	2.33333	Japan	MG IV
PI 471938	2.33333	Nepal	MG V
PI 603170	2.33333	North Korea	MG IV
PI 518664	2.33333	United States	MG V
PI 583366	2.33333	United States	MG IV
PI 587712B	2.36116	China	MG V
PI 438496C	2.3658	United States	MG IV
PI 548178	2.3658	United States	MG III
PI 437654	2.41585	China	MG III
PI 475812B	2.41585	China	MG III
PI 079870-4	2.41585	China	MG IV
PI 153231	2.41585	Unknown	MG III
PI 438312	2.41667	Algeria	MG III
PI 319527	2.41667	China	MG V
PI 561271	2.41667	China	MG V
PI 567305	2.41667	China	MG IV
PI 567428	2.41667	China	MG IV
PI 587804	2.41667	China	MG IV
PI 594409B	2.41667	China	MG III
PI 603583	2.41667	China	MG IV
PI 079616	2.41667	China	MG III
PI 090486	2.41667	China	MG III
PI 091731-1	2.41667	China	MG IV
PI 404161	2.41667	Georgia	MG IV
PI 227320	2.41667	Japan	MG IV
PI 437321	2.41667	Russia	MG III
PI 398614	2.41667	South Korea	MG V
PI 476939	2.41667	Vietnam	MG IV
PI 567556	2.4908	China	MG IV
PI 507458	2.4908	Japan	MG IV
PI 087631-1	2.4908	Japan	MG III
PI 438310	2.4908	North Korea	MG III
PI 549026	2.5	China	MG V
PI 567366A	2.5	China	MG III
PI 567416	2.5	China	MG IV
PI 567576	2.5	China	MG III
PI 603477A	2.5	China	MG III
PI 437127A	2.5	Georgia	MG IV
PI 209331	2.5	Japan	MG III
PI 417007	2.5	Japan	MG IV
PI 603162	2.5	North Korea	MG IV
PI 398610	2.5	South Korea	MG V
PI 424078	2.5	South Korea	MG III
PI 525454	2.5	United States	MG IV
PI 458510	2.54085	China	MG III
PI 054614	2.54085	China	MG IV
PI 594467	2.54085	China	MG III
PI 068604_1	2.54085	China	MG III
PI 083881	2.54085	North Korea	MG IV
PI 548313	2.54085	Russia	MG III
PI 090479P	2.54277	China	MG IV
PI 068523	2.5633	China	MG III
PI 404199	2.58333	China	MG IV
PI 567265	2.58333	China	MG IV
PI 567552	2.58333	China	MG IV
PI 567721	2.58333	China	MG IV
PI 594456A	2.58333	China	MG III
PI 209334	2.58333	Japan	MG III
PI 603154	2.58333	North Korea	MG V
PI 087617	2.58333	North Korea	MG III
PI 086982	2.58333	South Korea	MG V
PI 438500	2.58333	United States	MG III
PI 084509	2.58333	Unknown	MG III
PI 438112B	2.6158	China	MG III
PI 567415A	2.6158	China	MG IV
PI 603488	2.6158	China	MG III
PI 068679-2	2.6158	China	MG IV
PI 235347	2.6158	Japan	MG IV
PI 087076	2.6158	North Korea	MG V
PI 542044	2.6158	United States	MG III
PI 437476	2.6354	Russia	MG III
PI 438335	2.66585	Algeria	MG III
PI 567532	2.66585	China	MG IV
PI 088448	2.66585	China	MG III
PI 090369	2.66585	China	MG IV
PI 200471	2.66585	Japan	MG III
PI 407659B	2.66667	China	MG III
PI 548415	2.66667	China	MG IV
PI 588015B	2.66667	China	MG IV
PI 592937	2.66667	China	MG IV
PI 594599	2.66667	China	MG IV
PI 594883	2.66667	China	MG IV
PI 603494	2.66667	China	MG IV
PI 209332	2.66667	Japan	MG IV
PI 377574	2.66667	Japan	MG IV
PI 437110A	2.66667	Russia	MG III
PI 407965	2.66667	South Korea	MG V
PI 408088	2.66667	South Korea	MG V
PI 597476	2.66667	South Korea	MG V
PI 417581	2.66667	United States	MG V
PI 0572239	2.66667	United States	N/A
PI 588026C	2.71835	China	MG IV
PI 479735	2.7408	China	MG III
PI 548383	2.7408	China	MG III
PI 597478B	2.7408	South Korea	MG III
FC003654-1	2.75	China	MG IV
PI 171428	2.75	China	MG IV
PI 437679	2.75	China	MG IV
PI 437798	2.75	China	MG IV
PI 567395	2.75	China	MG IV
PI 578490	2.75	China	MG IV
PI 587588B	2.75	China	MG V
PI 602502B	2.75	China	MG IV
PI 602993	2.75	China	MG IV
PI 603451A	2.75	China	MG III
PI 506862	2.75	Japan	MG IV
PI 407788A	2.75	South Korea	MG IV
PI 594012	2.75	South Korea	MG IV
PI 539936	2.75	United States	MG IV
PI 594922	2.75	United States	MG V
PI 632418	2.75	United States	MG V
PI 632654	2.75	Vietnam	MG V
PI 070080	2.7684	China	MG III
PI 437578	2.79085	China	MG III
PI 054615_1	2.79085	China	MG III
PI 567548	2.79085	China	MG IV
PI 603421B	2.79085	China	MG III
PI 081785	2.79085	Japan	MG III
PI 084946_2	2.81493	South Korea	MG IV
PI 404188A	2.82862	China	N/A
PI 532463B	2.83333	China	MG III
PI 567354	2.83333	China	MG IV
PI 567426	2.83333	China	MG IV
PI 567458	2.83333	China	MG IV
PI 567690	2.83333	China	MG III
PI 578495	2.83333	China	MG IV
PI 603502A	2.83333	China	MG III
PI 070466_3	2.83333	China	MG IV
PI 092728	2.83333	China	MG III
PI 378682C	2.83333	Japan	MG IV
PI 086084	2.83333	Japan	MG V
PI 548452	2.83333	North Korea	MG V
PI 097139	2.83333	North Korea	MG III
PI 437487	2.83333	Russia	MG III
PI 084660	2.83333	South Korea	MG IV
PI 458515	2.8658	China	MG IV
PI 157487B	2.8658	South Korea	MG IV
PI 548464	2.91585	China	MG V
PI 567648C	2.91585	China	MG IV
PI 087634	2.91585	Japan	MG III
PI 087571	2.91585	North Korea	MG IV
PI 407729	2.91667	China	MG IV
PI 495017C	2.91667	China	MG IV
PI 548359	2.91667	China	MG IV
PI 567343	2.91667	China	MG V
PI 567396B	2.91667	China	MG IV
PI 567435B	2.91667	China	MG III
PI 567772	2.91667	China	MG IV
PI 603442	2.91667	China	MG III
PI 603556	2.91667	China	MG III
PI 567060A	2.91667	Indonesia	MG V
PI 603174A	2.91667	North Korea	MG IV
PI 597384	2.91667	United States	MG IV
PI 605839A	2.91667	Vietnam	MG IV
PI 567370A	2.95188	China	MG IV
PI 567746	2.9908	China	MG IV
PI 437776	3	China	MG III
PI 438047	3	China	MG III
PI 538386A	3	China	MG III
PI 567361	3	China	MG III
PI 567398	3	China	MG IV
PI 567476	3	China	MG IV
PI 567719	3	China	MG IV
PI 587588A	3	China	MG IV
PI 602492	3	China	MG III
PI 603490	3	China	MG IV
PI 603496B	3	China	MG IV
PI 090406-1	3	China	MG IV
FC031697	3	Costa Rica	MG IV
PI 398633	3	South Korea	MG V
PI 082302	3	South Korea	MG III
PI 379618	3	Taiwan	MG V
PI 534648	3	United States	MG III
PI 548633	3	United States	MG IV
PI 567541B	3.04085	China	MG III
PI 088306	3.04085	China	MG III
PI 417479	3.04085	Japan	MG IV
PI 080837	3.04085	Japan	MG IV
PI 091083	3.04085	South Korea	MG III
PI 490766	3.0633	China	MG III
PI 567604A	3.0633	China	MG IV
PI 437690	3.08333	China	MG III
PI 567392	3.08333	China	MG V
PI 567582A	3.08333	China	MG IV
PI 603458A	3.08333	China	MG IV
PI 504288	3.08333	Japan	MG V
PI 094159_3	3.08333	Japan	MG IV
PI 087620	3.08333	North Korea	MG III
PI 091725	3.08333	North Korea	MG V
PI 533654	3.08333	United States	MG IV
PI 548547	3.08333	United States	MG IV
PI 548667	3.08333	United States	MG V
PI 591539	3.08333	United States	MG III
PI 656647	3.08333	United States	MG IV
PI 507467	3.1158	Japan	MG IV
PI 091160	3.16585	China	MG III
PI 093563	3.16585	China	MG III
PI 417015	3.16585	Japan	MG III
PI 324924	3.16585	South Africa	MG V
PI 084631	3.16585	South Korea	MG III
PI 404166	3.16667	China	MG III
PI 495020	3.16667	China	MG IV
PI 548317	3.16667	China	MG III
PI 567731	3.16667	China	MG III
PI 603401	3.16667	China	MG IV
PI 068731	3.16667	China	MG III
PI 092651	3.16667	China	MG IV
PI 081041	3.16667	Japan	MG III
PI 548162	3.16667	United States	MG IV
PI 639740	3.16667	United States	MG IV
PI 090723	3.16667	Unknown	MG III
PI 574486	3.18623	China	N/A
PI 593258	3.20833	United States	MG III
PI 567352A	3.2408	China	MG IV
PI 606374	3.2408	Vietnam	MG III
PI 567611	3.25	China	MG IV
PI 603492	3.25	China	MG IV
PI 090499-1	3.25	China	MG III
PI 090763	3.25	China	MG IV
PI 092604	3.25	China	MG IV
PI 092618	3.25	China	MG III
PI 092718-2	3.25	China	MG III
PI 084656	3.25	South Korea	MG III
PI 504495	3.25	Taiwan	MG V
PI 518668	3.25	United States	MG IV
PI 103088	3.29085	China	MG III
PI 437685D	3.29085	China	MG III
PI 561371	3.29085	China	MG IV
FC029333	3.29085	Unknown	MG III
PI 079797	3.3133	China	MG III
PI 561321	3.33333	China	MG III
PI 063945	3.33333	China	MG IV
PI 548364	3.33333	Japan	MG IV
PI 084973	3.33333	Japan	MG III
PI 540555	3.33333	United States	MG IV
PI 567404A	3.41585	China	MG III
PI 594880	3.41585	China	MG V
PI 603549	3.41585	China	MG III
PI 068732_1	3.41585	China	MG III
PI 417077	3.41585	Japan	MG III
PI 548402	3.41667	China	MG IV
PI 587575A	3.41667	China	MG IV
PI 603495B	3.41667	China	MG V
PI 603911B	3.41667	North Korea	MG III
PI 398965	3.45188	South Korea	MG IV
PI 548427	3.49828	China	MG IV
PI 437655	3.5	China	MG III
PI 437725	3.5	China	MG IV
PI 090495N	3.5	China	MG IV
PI 548349	3.5	North Korea	MG III
PI 612611	3.5	North Korea	MG III
PI 079832	3.54085	China	MG V
PI 088788	3.5426	China	MG III
PI 468408B	3.5633	China	MG III
PI 430598B	3.58333	China	MG IV
PI 549031	3.58333	China	MG III
PI 567482B	3.58333	China	MG IV
PI 089772	3.58333	China	MG IV
PI 068423	3.66667	China	MG III
PI 070201	3.66667	China	MG III
PI 087618	3.66667	North Korea	MG III
PI 548193	3.66667	United States	MG IV
PI 567489A	3.7408	China	MG IV
PI 548200	3.7408	United States	MG IV
PI 548316	3.75	China	MG III
PI 548169	3.77061	United States	MG IV
PI 464920B	3.79085	China	MG III
PI 567726	3.83333	China	MG IV
PI 548619	3.83333	United States	MG IV
PI 556511	3.83333	United States	MG III
FC033243	3.8658	Unknown	MG IV
PI 091159_4	3.91667	China	MG IV
PI 086972_2	3.91667	South Korea	MG IV
PI 567519	4	China	MG III
PI 054591	4.04085	China	MG III
PI 547862	4.08333	United States	MG III
PI 552538	4.16667	United States	MG III
PI 0598124	4.25	United States	N/A
PI 603675	4.4908	China	MG III
PI 597387	4.5	United States	MG III
